# Supplementary material for: The Role of the TG2-GPR56 Complex in Cutaneous Squamous Cell Carcinoma (CSCC) Aggression and Therapeutic Resistance
Source: Int J Mol Sci. 2026 Mar 23;27(6):2902. doi: 10.3390/ijms27062902 (PMC13026756; doi:10.3390/ijms27062902)
Supplement: Supplementary file 1 [file ijms-27-02902-s001.zip]

Archive with 1 entries (1 files):
- ijms-4148377-supplementary.pdf
